# Supplementary material for: Joint analysis of duration of ventilation, length of intensive care, and mortality of COVID-19 patients: a multistate approach
Source: BMC Med Res Methodol. 2020 Aug 11;20:206. doi: 10.1186/s12874-020-01082-z (PMC7507941; doi:10.1186/s12874-020-01082-z)
Supplement: Supplementary file 2 — Additional file 2. format: csv, title: Example1_Data.csv, description: Data set for example 1. [file 12874_2020_1082_MOESM2_ESM.csv]

	id	from	to	entry	exit
2	1	1	2	0	5
3	1	2	1	5	16
4	1	1	0	16	25
6	2	1	4	0	1
8	3	2	1	0	12
9	3	1	3	12	16
11	4	2	1	0	16
12	4	1	3	16	21
14	5	1	3	0	6
16	6	2	4	0	2
18	7	1	2	0	1
19	7	2	4	1	9
21	8	1	0	0	17
23	9	1	4	0	3
25	10	2	0	0	15
27	11	1	2	0	2
28	11	2	4	2	10
30	12	1	0	0	17
32	13	1	4	0	4
34	14	1	2	0	8
35	14	2	0	8	28
37	15	2	1	0	6
38	15	1	3	6	14
40	16	1	2	0	7
41	16	2	0	7	19
43	17	1	2	0	7
44	17	2	4	7	18
46	18	1	2	0	6
47	18	2	4	6	10
49	19	2	4	0	9
51	20	2	4	0	10
53	21	2	4	0	6
55	22	2	1	0	7
56	22	1	3	7	31
58	23	2	1	0	11
59	23	1	0	11	17
61	24	2	4	0	8
