# Supplementary material for: Joint analysis of duration of ventilation, length of intensive care, and mortality of COVID-19 patients: a multistate approach
Source: BMC Med Res Methodol. 2020 Aug 11;20:206. doi: 10.1186/s12874-020-01082-z (PMC7507941; doi:10.1186/s12874-020-01082-z)
Supplement: Supplementary file 7 — Additional file 7. format: csv, title: Example2_Data.csv, description: Data set for data example 2. [file 12874_2020_1082_MOESM7_ESM.csv]

	id	from	to	entry	exit
2	1	2	0	0	28
4	2	2	1	0	16
5	2	1	2	16	17
6	2	2	1	17	24
7	2	1	0	24	28
9	3	2	0	0	27
11	4	2	1	0	19
12	4	1	0	19	20
14	5	2	4	0	18
16	6	2	4	0	15
18	7	2	4	0	15
20	8	2	4	0	17
22	9	2	4	0	9
24	10	2	4	0	7
26	11	2	0	0	23
28	12	2	0	0	22
30	13	2	0	0	17
32	14	2	0	0	16
34	15	2	0	0	11
36	16	2	0	0	10
38	17	2	0	0	7
40	18	2	1	0	17
41	18	1	0	17	28
43	19	2	1	0	14
44	19	1	3	14	28
46	20	2	1	0	14
47	20	1	0	14	17
49	21	2	1	0	13
50	21	1	3	13	16
52	22	2	1	0	12
53	22	1	0	12	13
55	23	2	3	0	16
57	24	2	1	0	9
58	24	1	0	9	21
60	25	2	1	0	8
61	25	1	2	8	10
62	25	2	1	10	11
63	25	1	0	11	21
65	26	2	1	0	9
66	26	1	3	9	19
68	27	2	1	0	7
69	27	1	3	7	18
71	28	2	1	0	6
72	28	1	3	6	13
74	29	2	1	0	6
75	29	1	0	6	14
77	30	2	1	0	6
78	30	1	3	6	16
80	31	2	1	0	5
81	31	1	2	5	12
82	31	2	1	12	16
83	31	1	3	16	28
85	32	2	1	0	5
86	32	1	0	5	17
88	33	2	1	0	8
89	33	1	0	8	23
91	34	2	1	0	1
92	34	1	2	1	16
93	34	2	1	16	19
94	34	1	0	19	28
96	35	1	3	0	10
98	36	1	3	0	17
100	37	1	4	0	11
102	38	1	2	0	4
103	38	2	0	4	23
105	39	1	3	0	27
107	40	1	3	0	23
109	41	1	3	0	26
111	42	1	3	0	14
113	43	1	3	0	13
115	44	1	3	0	13
117	45	1	3	0	11
119	46	1	3	0	8
121	47	1	3	0	16
123	48	1	3	0	7
125	49	1	3	0	16
127	50	1	3	0	12
129	51	1	3	0	6
131	52	1	3	0	16
133	53	1	3	0	11
