# Supplementary material for: Joint analysis of duration of ventilation, length of intensive care, and mortality of COVID-19 patients: a multistate approach
Source: BMC Med Res Methodol. 2020 Aug 11;20:206. doi: 10.1186/s12874-020-01082-z (PMC7507941; doi:10.1186/s12874-020-01082-z)
Supplement: Supplementary file 10 — Additional file 10. format: csv, title: Example2_Extended_Data.csv, description: Data set for extended data example 2. [file 12874_2020_1082_MOESM10_ESM.csv]

	id	from	to	entry	exit
1	1	1	0	0	28
2	2	1	3	0	16
3	2	3	2	16	17
4	2	2	4	17	24
5	2	4	0	24	28
6	3	1	2	0	15
7	3	2	0	15	27
8	4	1	2	0	3
9	4	2	4	3	19
10	4	4	0	19	20
11	5	2	5	0	18
12	6	2	5	0	15
13	7	2	5	0	15
14	8	2	5	0	17
15	9	2	5	0	9
16	10	2	5	0	7
17	11	2	0	0	23
18	12	2	0	0	22
19	13	2	0	0	17
20	14	2	0	0	16
21	15	2	0	0	11
22	16	2	0	0	10
23	17	2	0	0	7
24	18	2	3	0	17
25	18	3	4	17	24
26	18	4	0	24	28
27	19	2	3	0	14
28	19	3	4	14	26
29	19	4	6	26	28
30	20	2	3	0	14
31	20	3	4	14	16
32	20	4	0	16	17
33	21	2	3	0	13
34	21	3	4	13	14
35	21	4	6	14	16
36	22	2	3	0	12
37	22	3	0	12	13
38	23	2	6	0	16
39	24	2	3	0	9
40	24	3	4	9	20
41	24	4	0	20	21
42	25	2	3	0	8
43	25	3	2	8	10
44	25	2	3	10	11
45	25	3	4	11	20
46	25	4	0	20	21
47	26	2	3	0	9
48	26	3	4	9	11
49	26	4	6	11	19
50	27	2	4	0	7
51	27	4	6	7	18
52	28	2	3	0	6
53	28	3	4	6	9
54	28	4	6	9	13
55	29	2	3	0	6
56	29	3	4	6	7
57	29	4	0	7	14
58	30	2	4	0	6
59	30	4	6	6	16
60	31	2	3	0	5
61	31	3	2	5	12
62	31	2	3	12	16
63	31	3	4	16	19
64	31	4	6	19	28
65	32	2	3	0	5
66	32	3	0	5	17
67	33	2	1	0	2
68	33	1	2	2	6
69	33	2	3	6	8
70	33	3	0	8	23
71	34	2	3	0	1
72	34	3	2	1	16
73	34	2	3	16	19
74	34	3	4	19	27
75	34	4	0	27	28
76	35	3	4	0	9
77	35	4	6	9	10
78	36	3	6	0	17
79	37	3	5	0	11
80	38	3	2	0	4
81	38	2	1	4	7
82	38	1	0	7	23
83	39	3	6	0	27
84	40	3	4	0	6
85	40	4	6	6	23
86	41	3	4	0	3
87	41	4	6	3	26
88	42	3	4	0	13
89	42	4	6	13	14
90	43	3	6	0	13
91	44	3	4	0	9
92	44	4	6	9	13
93	45	3	4	0	8
94	45	4	3	8	9
95	45	3	4	9	10
96	45	4	6	10	11
97	46	3	6	0	8
98	47	3	4	0	4
99	47	4	3	4	6
100	47	3	4	6	7
101	47	4	6	7	16
102	48	3	4	0	4
103	48	4	6	4	7
104	49	3	4	0	1
105	49	4	6	1	16
106	50	3	4	0	1
107	50	4	6	1	12
108	51	3	4	0	1
109	51	4	6	1	6
110	52	4	6	0	16
111	53	4	6	0	11
